# Supplementary material for: The continuous reaction time test for minimal hepatic encephalopathy validated by a randomized controlled multi-modal intervention—A pilot study
Source: PLoS One. 2017 Oct 11;12(10):e0185412. doi: 10.1371/journal.pone.0185412 (PMC5636096; doi:10.1371/journal.pone.0185412)
Supplement: S1 Data — (XLS) [file pone.0185412.s003.xls]

## Sheet: Sheet1
Active	OUHSVS	ID	Age	Gender0male	Educationyears	Profession1whitecollar	Employmentsatus	Charlsonscore	CPpoints	MELDscore	PreviouosHE	TIPS	Aethioloy	Diagnosis1biopsy	Dead1dead	10 percentile inclusion	50 percentile inclusion	90 percentile inclusion	CRTindexinclusion	TotalscorePSEinclusion	Sodiuminclusion	Creatinininclusion	Ammoniainclusion	CRPinclusion	SIPtotalscoreinclusion	Physicalscoreinclusion	Psychosocialscoreinclusion	10 percentile 1 md	50 percentile 1 md	90 percentile 1 md	CRTindex1md	TotalscorePSE1followup	10 percentile 2 md	50 percentile 50 md	90 percentile 2 md	CRTindex2mds	TotalscorePSE2mds	MELDscore3mds	ChildPughScore3mds	10 percentile 3 md	50 percentile 3 md	90 percentile 3 md	CRTindex3mds	TotalscorePSE3mds	Sodium3mds	Creatinin3mds	Ammonia3mds	CRP3mds	TotalSIPscore3mds
0	1	131	51	0	8	0	2	1	5	8	0	0	0	1	0	117	136	183	2.01	-1	143	91		2.2	0	0	0	117	133	171	2.45	1						8	5	128	144	198	2.06	2	140	79	37	4.4	0
0	1	112	55	0	9	0	4	3	12	19	0	1	0	1	1	183	235	319	1.73	-11	143	71		9.6	29.3	37.4	19.44	185	238	407	1.07	-10	210	275	409	1.38	-12	26	11	176	250	420	1.02	-11	139	146		45
0	0	59	71	1	16	1	0	4	9	24	0	0	5	1	1	162	215	282	1.79	2	132	84	52	7.7	3.5	6.06	0	176	208	251	2.77	-2						26	11						132	84	52	7.7
0	0	65	62	0	12	0	4	6	8	7	0	1	0	0	0	161	192	247	2.23	-2	144	80	59	1.7	8.7	5.2	6.5				1.7	-2	139	164	216	2.13	-3	7	8	141	162	205	2.53	-3	143	70	57	4.2	5.8
0	1	75	64	0	13	0	4	4	7	14	0	0	0	1	0	138	160	284	1.09	-8	139	122	40	13	0	0	0	132	165	223	1.81	-6	148	179	230	2.12	-5			151	183	245	1.95	-1					0
0	1	98	55	0	13	0	2	3	8	10	0	0	0	1	0	125	146	181	2.61	-4	135	72	40	19	8.8	3.62	11.78						142	195	250	1.8	-5	14	8	148	183	277	1.4	-8	141	80	28	29	21.5
0	0	47	57	0	9	0	4	4	6	8	0	0	0	0	0	114	128	167	2.42	0	139	87	33	4	12.9	9.93	7.58	103	120	139	3.33	0	104	120	140	3.33	1			104	120	140	3.33	2	138	83	16	3	6.3
0	1	127	63	0	12	0	0	3	10	22	0	0	0	1	0	122	153	231	1.4	-6	135	58	36	4.1	9.5	8.31	10.16											14	9	124	166	292	0.98	-7	140	47		4	9.7
0	1	73	59	0	9	0	4	5	9	19	0	0	2	0	1	172	200	269	2.06	-8	135	82	15	5.7	16.9	3.93	19.74											18	10	196	245	373	1.38	-9	137	81	39	6.2	4.4
0	1	121	73	0	7	0	0	5	5	11	0	0	0	1	0	162	201	290	1.57	-9	140	82	14	1.4	3	0	2.33	183	226	355	1.3	-7	173	226	353	1.26	-8	11	6	187	230	332	1.58	-7	141	80			3.2
0	0	118	67	0	12	1	0	3	5	10	0	0	0	0	0	143	169	228	1.98	-1	140	112	21					137	159	202	2.44	-1	131	163	216	1.9	0	11	1	133	158	208	2.1	-1	140	112	16
0	1	79	66	1	13	1	0	3	6	10	0	0	0	1	0	157	185	253	1.93	-4	136	87	52	1.9	0	0	0				2.2	-3
0	0	116	54	1	9	0	4	3	6	9	1	0	0	0	0	199	245	302	2.38	-3	137	75	62	2.2	5.9	0.84	3.28	203	252	372	1.5	-2	164	216	286	1.77	-2	9	5	159	189	231	2.63	-1	136	51	67	12
0	1	113	58	1	18	1	4	5	7	14	0	0	0	0	0	131	150	210	1.9	0	139	81	73	9.1	0	0	0	136	153	213	1.98	2	136	151	193	2.65	1	15	6	134	156	228	1.66	1	139	62	56	15	0
0	0	103	56	0	15	1	4	4	5	7	3	0	0	0	0	137	222	371	0.95	-3	141	75	15	1.8	9.1	5.55	7.02													119	156	209	1.73	-6	139	73	15	0.6	6.7
0	0	134	69	0	9	0	4	3	8	11	1	1	0	0	0	215	295	438	1.32	-15	137	97	41	0.9														9	7	210	312	403	1.72	-14	141	77	55	4
0	0	56	58	0	12	0	4	3	8	13	0	0	2	1	0	112	128	179	1.91	0	135	63	34	2	7.6	0	6.03	122	146	193	2.06	1	112	128	179	1.91	0	13	8						132	61		11	7.6
0	1	87	49	1	12	0	4	4	8	11	1	0	0	1	0	175	224	335	1.4	-4	136	114	16	5.3	10.4	12.15	0	157	181	237	2.2	-3	147	169	211	2.64		16	9	176	209	277	2.08	-5	143	56	31	5.4	10.4
0	0	64	77	0	16	1	0	4	9	15	2	0	5	0	0	19	68	169	0.45	-1	138	126	65		5.5	5.33	1.23	128	153	258	1.17	-2	139	170	296	1.08	-7	14	7	173	287	455	1.01	-12	138	115	59	6.6	4.5
0	0	60	60	0	11.6	1	0	1	7	10	0	0	0	0	0	124	140	203	1.77	2	137	77	36	11	2.9	0	4.91											9	6	121	142	178	2.5	0	139	72	42		2.9
0	1	126	50	1	11	0	1	3	8	18	1	0	0	0	0	159	190	252	2.04	-2	128	80		4.2	1.7	0	0	173	219	283	1.99	-3	185	233	303	1.98	-1	18	8	189	223	289	2.23	1	133	101		3.2	0.6
0	0	63	69	0	11	0	0	2	6	9	0	0	0	1	0	138	176	237	1.77	-3	141	116	32	1.3	4.6	0.84	5.25	135	174	237	1.71	-3	138	166	226	1.88	-3	9	5	137	164	225	1.86	-2	139	102	34	1.6	5.1
1	0	58	44	1	12	0	1	3	6	8	1	0	0	0	0	136	174	275	1.25	0	135	74	39	3.5	24.4	27.86	16.67	144	168	214	2.4	1	150	176	222	2.44	3	9	6	148	171	212	2.67	1	137	103	16	3.1	19.8
1	1	110	61	0	9	0	4	3	6	9	0	0	0	1	0	174	222	367	1.15	0	133	90	21	0	12.9	8.5	11.24	170	201	257	2.3	-4	154	197	327	1.14	-4	8	6	151	178	219	2.6	1	133	82			10.9
1	1	74	63	0	18	1	0	3	8	7	0	0	0	1	0				1.6	-1	136	70	48	5.2	17.4	26.15	4.76	137	165	222	1.94	1	135	161	214	2.03	2	7	6	133	158	215	1.92	2	143	60	47	6.8	16.9
1	1	133	72	0		1	4	5	11	20	0	0	5	1	0	191	249	326	1.9	-1	131	112	27	8.9				169	217	294	1.73	-1	179	231	327	1.56	-6	23	11	225	285	379	1.85	-3	130	148	26	11
1	0	66	66	0	11	0	0	3	8	10	1	1	0	0	0	150	180	223	2.4	-2	136	79	27	1.4	18.8	16.72	5.86	144	167	204	2.78	-14	138	161	200	2.59	-15	11	8	134	164	196	2.65	-17	138	75	38	0.8	9.6
1	0	102	70	0	8	0	0	3	9	20	0	0	0	0	0	159	190	309	1.26	-1	137	205	38	32	0	0	0	146	172	228	2.1	-4	135	162	224	1.82	-8
1	0	100	58	1	9	0	4	4	7	9	0	0	0	0	0	125	145	196	2.04	0	133	83	41	8.2	33.5	8.42	52.45						131	154	301	0.9	-1	8	8	140	162	238	1.65	-5	134	81	46	18	56.5
1	1	130	66	0	13	1	0	5	12	20	0	0	0	1	0	122	157	233	1.41	-3	134	67	137	23	9.3	1.82	10.24	123	136	178	2.4	-5						17	11	116	127	153	3.4	3	126	89	108	18	6.6
1	0	57	53	0	8	0	4	3	11	17	1	0	0	0	1	324	422	574	1.68	-3	124	74	40	46	28.6	26.09	26.85	164	236	345	1.3	-11						17	12						130	66		48
1	1	114	49	0	12	0	4	3	7	10	1	0	0	0	0	237	313	401	1.95	0	135	96	40		23.8	12.96	24.88	209	272	360	1.8	-7	164	214	278	1.87	-6	9	7	161	204	278	1.74	-4	140	54	65	1.1	23.1
1	1	120	62	0	12	0	1	5	9	15	0	0	0	1	0	117	142	180	2.2	-2	131	96			12.4	6.87	8	122	143	180	2.4	-9
1	1	111	58	1	4	1	2	5	5	6	0	0	5	1	0	141	162	210	2.35	-2	133	67	45	6	31	16.89	40.03
1	0	132	61	1	13	1	4	4	7	10	1	0	0	0	0	146	179	259	1.58	0	135	41	37	0.6														9	7	154	183	272	1.55	-6	136	120	26		11.5
1	1	67	59	0	18	0	4	2	7	9	0	0	1	1	0	139	210	350	0.99	0	140	78	76	4.2	3.6	10.8	35.9
1	0	137	72	0	12	0	4	3	8	8	0	0	0	0	0	142	168	231	1.9	-2	137	68	22	66	4.2	5.72	2.1	135	159	200	2.44	-5	136	160	208	2.22	-3	8	6						137	75	30
1	0	136	48	1	14	0	4	3	9	12	0	1	0	0	0	156	197	246	2.19	-1	134	55	23	1.6									146	169	209	2.68	-1	8	7	174	208	268	2.21	0	136	60	46	1.1	17.2
1	0	104	68	0	9	0	0	5	6	14	2	0	0	0	0	131	153	225	1.6	0	140	164	24	6.2	18.9	20.06	21.93
1	0	119	61	0	12	0	1	3	12	17	0	0	0	0	0	154	178	239	2.09	1	133	71	25	23	19.6	18.83	7.27
1	0	117	65	0	8	0	0	5	6	7	0	0	0	0	0	156	199	338	1.1	-2	133	90	25					157	191	261	1.83	-10	151	192	286	1.4	-10	7	6	141	166	227	1.93	-7	130	100	226
1	1	101	53	1	12	0	1	3	8	11	0	0	0	1	0	131	166	242	1.49	-3	140	41	37	8.2	14.7	11.25	13.53
1	1	109	44	1	12	0	4	2	7	17	0	0	0	0	0	158	199	253	2.1	1	136	68		6.4	39	37.77	35.85
1	0	52	59	0	10	0	4	3	9	14	0	0	0	0	0	128	153	201	2.1	0	142	73	28	2.1	16.3	3.93	22.11	149	194	288	1.4	2													142	73	28	2.1
[truncated: 4 more columns]
