# Supplementary material for: The continuous reaction time test for minimal hepatic encephalopathy validated by a randomized controlled multi-modal intervention—A pilot study
Source: PLoS One. 2017 Oct 11;12(10):e0185412. doi: 10.1371/journal.pone.0185412 (PMC5636096; doi:10.1371/journal.pone.0185412)
Supplement: S2 Data — (XLSX) [file pone.0185412.s004.xlsx]

## Sheet: Ark1
Id	Day	Test No	CRTindex
1	1	1	2.742
1	1	2	3.6
1	1	3	2.507
1	1	4	2.703
1	2	5	2.723
1	2	6	2.621
1	2	7	2.619
1	2	8	2.585
2	1	1	2.354
2	1	2	2.195
2	1	3	2.574
2	1	4	2.241
2	2	5	2.183
2	2	6	2.156
2	2	7	2.672
2	2	8	2.176
3	1	1	2.754
3	1	2	2.534
3	1	3	3.174
3	1	4	2.492
3	2	5	2.492
3	2	6	2.684
3	2	7	2.759
3	2	8	3.239
4	1	1	2.136
4	1	2	2.133
4	1	3	2.225
4	1	4	2.439
4	2	5	2.139
4	2	6	2.26
4	2	7	2.493
4	2	8	2.362
5	1	1	2.514
5	1	2	3.049
5	1	3	3.792
5	1	4	2.794
5	2	5	2.387
5	2	6	2.632
5	2	7	2.195
5	2	8	2.146
6	1	1	1.871
6	1	2	2.026
6	1	3	2.116
6	1	4	1.878
6	2	5	1.932
6	2	6	1.854
6	2	7	1.746
6	2	8	1.266
7	1	1	2.446
7	1	2	2.672
7	1	3	2.98
7	1	4	2.709
7	2	5	2.882
7	2	6	2.836
7	2	7	3.122
7	2	8	2.097
8	1	1	2.75
8	1	2	2.367
8	1	3	2.547
8	1	4	2.29
8	2	5	3.195
8	2	6	2.627
8	2	7	2.83
8	2	8	2.708
9	1	1	3.07
9	1	2	2.577
9	1	3	2.509
9	1	4	2.238
9	2	5	3.771
9	2	6	3.233
9	2	7	2.78
9	2	8	2.878
10	1	1	1.528
10	1	2	1.454
10	1	3	1.558
10	1	4	1.538
10	2	5	1.526
10	2	6	1.5
10	2	7	1.494
10	2	8	1.429
11	1	1	2.194
11	1	2	3
11	1	3	2.774
11	1	4	2.943
11	2	5	3.04
11	2	6	2.557
11	2	7	2.807
11	2	8	2.981
12	1	1	2.194
12	1	2	3
12	1	3	2.774
12	1	4	2.943
12	2	5	3.04
12	2	6	2.557
12	2	7	2.807
12	2	8	2.981
13	1	1	1.335
13	1	2	1.023
13	1	3	1.942
13	1	4	1.955
13	2	5	1.791
13	2	6	1.766
13	2	7	1.777
13	2	8	1.932
14	1	1	1.29
14	1	2	1.362
14	1	3	1.638
14	1	4	1.317
14	2	5	1.4
14	2	6	1.669
14	2	7	1.597
14	2	8	1.226
15	1	1	1.218
15	1	2	1.728
15	1	3	1.36
15	1	4	1.604
15	2	5	2.213
15	2	6	2.452
15	2	7	2.013
15	2	8	1.5
16	1	1	3.789
16	1	2	4.265
16	1	3	4.182
16	1	4	3.5
16	2	5	4.242
16	2	6	2.82
16	2	7	3.452
16	2	8	4.25
17	1	1	2.135
17	1	2	2.394
17	1	3	2.339
17	1	4	2.219
17	2	5	2.9
17	2	6	1.573
17	2	7	2.183
17	2	8	1.64
18	1	1	1.729
18	1	2	1.942
18	1	3	1.841
18	1	4	1.949
18	2	5	1.807
18	2	6	2.05
18	2	7	1.782
18	2	8	2.101
19	1	1	1.976
19	1	2	1.962
19	1	3	2.44
19	1	4	1.979
19	2	5	2.048
19	2	6	2.552
19	2	7	2.348
19	2	8	2.384
20	1	1	1.52
20	1	2	1.741
20	1	3	1.874
20	1	4	1.85
20	2	5	1.675
20	2	6	1.797
20	2	7	1.5
20	2	8	1.616
21	1	1	1.554
21	1	2	1.522
21	1	3	1.384
21	1	4	1.556
21	2	5	1.798
21	2	6	1.958
21	2	7	1.764
21	2	8	1.664
22	1	1	2.084
22	1	2	1.778
22	1	3	2.52
22	1	4	2.299
22	2	5	2.649
22	2	6	2.618
22	2	7	2.223
22	2	8	2.447
23	1	1	3.042
23	1	2	2.84
23	1	3	3.02
23	1	4	2.59
23	2	5	3.096
23	2	6	2.656
23	2	7	2.81
23	2	8	2.441
